# Supplementary material for: Exploring why global health needs are unmet by research efforts: the potential influences of geography, industry and publication incentives
Source: Health Res Policy Syst. 2020 May 15;18:47. doi: 10.1186/s12961-020-00560-6 (PMC7227286; doi:10.1186/s12961-020-00560-6)
Supplement: Supplementary file 2 — Additional file 2. Data used in figures and tables, including supplementary material. [file 12961_2020_560_MOESM2_ESM.xlsx]

## Sheet: Diseases included in the study
Diseases included in the study (source: WHO 2017 , year 2010)		WHO (2017). Disease, injury and causes of death county, regional and global estimates, 2000-2015. World Health Organization.
		https://www.who.int/healthinfo/global_burden_disease/estimates_country_2000_2015/en/
				DALYs per 100,000 inhabitants
GHE casue group 1	GHE casue group 2	GHE code	GHE cause	Total DALYs worldwide	LMIC	HIC	Ratio (LMIC/HIC)	Disease type	Publications	% Publications / % DALYs
Noncommunicable diseases	Malignant neoplasms	755	Mesothelioma	5.41251	3.97642	28.512	0.139465	1a	1316.37	5.83854
Noncommunicable diseases	Neurological conditions	960	Parkinson's disease	21.2342	16.7504	105.702	0.158468	1a	9713.98	10.9821
Noncommunicable diseases	Mental and substance use disorders	872	Cocaine use disorders	8.97822	7.14326	44.3917	0.160914	1a	1385.56	3.70476
Noncommunicable diseases	Neurological conditions	980	Multiple sclerosis	13.8348	12.0474	62.8474	0.191692	1a	8025.11	13.9253
Noncommunicable diseases	Malignant neoplasms	763	Multiple myeloma	19.7378	18.3829	83.1933	0.220966	1a	3905.75	4.75042
Noncommunicable diseases	Malignant neoplasms	670	Pancreas cancer	74.6361	71.8447	302.552	0.237462	1a	9334.57	3.00241
Noncommunicable diseases	Malignant neoplasms	740	Prostate cancer	60.3002	58.3256	242.313	0.240704	1a	19409.2	7.72707
Noncommunicable diseases	Malignant neoplasms	690	Melanoma and other skin cancers	27.0501	26.9028	105.01	0.256194	1a	27685.8	24.5705
Noncommunicable diseases	Malignant neoplasms	750	Bladder cancer	35.3976	37.7048	124.152	0.303698	1a	5218.5	3.53913
Noncommunicable diseases	Mental and substance use disorders	890	Eating disorders	13.8253	15.0094	46.9607	0.319616	1a	4066.76	7.06156
Noncommunicable diseases	Neurological conditions	950	Alzheimer's disease and other dementias	230.183	251.612	773.447	0.325312	1a	23869.1	2.48937
Noncommunicable diseases	Malignant neoplasms	650	Colon and rectum cancers	170.978	186.951	573.868	0.325774	1a	10095.1	1.41741
Noncommunicable diseases	Malignant neoplasms	745	Kidney, renal pelvis and ureter cancer	38.8181	42.8774	127.718	0.33572	1a	7639.21	4.72432
Noncommunicable diseases	Oral conditions	1500	Edentulism	66.9902	76.8546	205.807	0.37343	1a	1260.12	0.451569
Noncommunicable diseases	Genitourinary diseases	1280	Benign prostatic hyperplasia	32.7527	38.2061	97.257	0.392836	1a	1535.74	1.12563
Noncommunicable diseases	Malignant neoplasms	680	Trachea, bronchus, lung cancers	383.111	450.121	1121.74	0.40127	1a	23840.5	1.49388
Noncommunicable diseases	Malignant neoplasms	720	Corpus uteri cancer	24.345	29.1821	68.119	0.428398	1a	4827.36	4.7602
Noncommunicable diseases	Digestive diseases	1244	Inflammatory bowel disease	33.3163	39.9931	92.5056	0.432332	1a	9253.9	6.66796
Noncommunicable diseases	Malignant neoplasms	730	Ovary cancer	45.6216	55.8177	121.354	0.459958	1a	8601.28	4.52603
Noncommunicable diseases	Musculoskeletal diseases	1370	Gout	11.951	14.8504	30.613	0.485103	1a	806.367	1.61977
Noncommunicable diseases	Musculoskeletal diseases	1350	Rheumatoid arthritis	61.1699	76.0324	156.57	0.485613	1a	9629.08	3.77896
Noncommunicable diseases	Malignant neoplasms	762	Non-Hodgkin lymphoma	62.9979	79.1473	156.181	0.506765	1a	7843.16	2.98875
Noncommunicable diseases	Malignant neoplasms	700	Breast cancer	178.55	224.853	440.945	0.509934	1a	40388.8	5.43033
Noncommunicable diseases	Mental and substance use disorders	874	Cannabis use disorders	5.64863	7.15789	13.7285	0.521388	1a	962.71	4.09145
Noncommunicable diseases	Mental and substance use disorders	871	Opioid use disorders	116.353	148.227	279.326	0.530661	1a	2402.26	0.49564
Noncommunicable diseases	Malignant neoplasms	751	Brain and nervous system cancers	71.2428	92.1836	163.284	0.564561	1a	21107.2	7.11237
Noncommunicable diseases	Musculoskeletal diseases	1380	Back and neck pain	473.059	629.128	992.467	0.633904	1a	5953.49	0.302121
Noncommunicable diseases	Mental and substance use disorders	873	Amphetamine use disorders	12.1126	16.147	25.2938	0.638377	1a	559.743	1.10937
Noncommunicable diseases	Malignant neoplasms	754	Thyroid cancer	11.1945	15.0286	22.6613	0.663183	1a	5912.25	12.6787
Noncommunicable diseases	Malignant neoplasms	752	Gallbladder and biliary tract cancer	39.1017	52.7907	78.0154	0.676671	1a	2090.98	1.28375
Noncommunicable diseases	Oral conditions	1480	Dental caries	17.706	23.9979	34.6841	0.6919	1a	2855.8	3.87197
Noncommunicable diseases	Mental and substance use disorders	880	Anxiety disorders	228.81	310.979	443.656	0.700947	1a	8432.5	0.884723
Noncommunicable diseases	Musculoskeletal diseases	1360	Osteoarthritis	109.756	150.315	207.056	0.725962	1a	9697.86	2.12115
Noncommunicable diseases	Malignant neoplasms	753	Larynx cancer	24.0136	33.0002	44.774	0.737039	1a	1369.47	1.36906
Noncommunicable diseases	Mental and substance use disorders	860	Alcohol use disorders	129.721	179.046	237.032	0.755369	1b	7418.37	1.37285
Noncommunicable diseases	Mental and substance use disorders	840	Bipolar disorder	83.9393	116.443	150.201	0.775245	1b	4327.76	1.23772
Noncommunicable diseases	Oral conditions	1490	Periodontal Diseases	31.3971	43.5844	56.0323	0.777844	1b	6902.62	5.27775
Noncommunicable diseases	Malignant neoplasms	770	Leukaemia	107.777	150.514	187.651	0.802094	1b	17552.4	3.90964
Communicable, maternal, perinatal and nutritional conditions	Respiratory Infectious	400	Upper respiratory infections	28.0358	39.1648	48.6136	0.805634	1b	2839.48	2.43138
Noncommunicable diseases	Mental and substance use disorders	850	Schizophrenia	143.023	200.633	244.67	0.820014	1b	11050.7	1.85485
Noncommunicable diseases	Neurological conditions	990	Migraine	246.973	346.588	421.235	0.822791	1b	2712.21	0.263633
Noncommunicable diseases	Mental and substance use disorders	832	Dysthymia	91.2382	128.742	151.778	0.848228	1b	99.9667	0.0263029
Noncommunicable diseases	Sudden infant death syndrome	1505	Sudden infant death syndrome	17.6875	25.0064	29.0834	0.859818	1b	338.95	0.46004
Communicable, maternal, perinatal and nutritional conditions	Infectious and parasitic diseases	85	Genital herpes	2.09485	2.96397	3.41925	0.866847	1b	319.859	3.66549
Noncommunicable diseases	Mental and substance use disorders	831	Major depressive disorder	409.245	581.38	658.044	0.883498	1b	5740.65	0.336746
Noncommunicable diseases	Neurological conditions	1000	Non-migraine headache	39.1708	55.6936	62.9609	0.884575	1b	535.083	0.327932
Noncommunicable diseases	Diabetes melitus	800	Diabetes mellitus	607.843	873.103	929.47	0.939355	1b	47292.3	1.86777
Noncommunicable diseases	Malignant neoplasms	742	Testicular cancer	5.84559	8.40716	8.91251	0.943298	1b	1424.62	5.85054
Noncommunicable diseases	Cardiovascular diseases	1150	Cardiomyopathy, myocarditis, endocarditis	132.249	190.094	201.439	0.943679	1b	13939.5	2.53035
Noncommunicable diseases	Malignant neoplasms	640	Stomach cancer	190.135	275.458	279.45	0.985716	1b	9582.53	1.20988
Noncommunicable diseases	Digestive diseases	1246	Gallbladder and biliary diseases	29.4651	42.6849	42.7902	0.997538	1b	4919.85	4.00838
Noncommunicable diseases	Cardiovascular diseases	1130	Ischaemic heart disease	1809.28	2635.85	2579.2	1.02196	1b	36157.2	0.479748
Noncommunicable diseases	Mental and substance use disorders	911	Attention deficit/hyperactivity syndrome	6.1237	8.93952	8.57955	1.04196	1b	4696.67	18.412
Noncommunicable diseases	Digestive diseases	1248	Pancreatitis	34.7904	50.8966	48.3951	1.05169	1b	3220.4	2.22216
Noncommunicable diseases	Genitourinary diseases	1320	Gynecological diseases	96.7723	141.739	133.095	1.06495	1b	14118.9	3.50247
Noncommunicable diseases	Mental and substance use disorders	900	Autism and Asperger syndrome	94.3558	138.341	129.046	1.07203	1b	3078.77	0.783312
Noncommunicable diseases	Malignant neoplasms	630	Oesophagus cancer	105.444	154.632	144.176	1.07252	1b	4344.17	0.989032
Noncommunicable diseases	Malignant neoplasms	761	Hodgkin lymphoma	11.2939	16.6003	15.197	1.09234	1b	1294.27	2.75111
Noncommunicable diseases	Sense organ diseases	1060	Macular degeneration	13.407	19.7429	17.9442	1.10024	1b	3819.5	6.83914
Noncommunicable diseases	Malignant neoplasms	621	Lip and oral cavity	45.6582	67.2402	61.0771	1.10091	1b	1391.62	0.731693
Noncommunicable diseases	Genitourinary diseases	1270	Kidney diseases	346.154	515.571	432.219	1.19285	1b	33117.9	2.29678
Communicable, maternal, perinatal and nutritional conditions	Infectious and parasitic diseases	80	Trichomoniasis	1.81347	2.70213	2.22093	1.21667	1b	218.685	2.89491
Noncommunicable diseases	Respiratory diseases	1180	Chronic obstructive pulmonary disease	672.033	1009.01	798.5	1.26364	1c	8125.65	0.290264
Noncommunicable diseases	Mental and substance use disorders	912	Conduct disorder	56.7431	85.6414	64.4331	1.32915	1c	580.043	0.245399
Noncommunicable diseases	Congenital anomalies	1430	Down's syndrome	26.7012	40.2493	30.2502	1.33055	1c	1941.16	1.74524
Noncommunicable diseases	Malignant neoplasms	660	Liver cancer	216.378	327.053	245.584	1.33174	1c	18319.9	2.03251
Noncommunicable diseases	Skin diseases	1330	Skin diseases	218.746	332.936	233.717	1.42452	1c	41489.5	4.55326
Noncommunicable diseases	Digestive diseases	1230	Cirrhosis of the liver	394.268	600.318	420.994	1.42596	1c	6612.09	0.402599
Noncommunicable diseases	Respiratory diseases	1190	Asthma	263.448	401.03	279.102	1.43686	1c	11250.1	1.02515
Noncommunicable diseases	Sense organ diseases	1030	Glaucoma	11.8263	18.1049	12.0746	1.49943	1c	4939.33	10.0264
Noncommunicable diseases	Genitourinary diseases	1290	Urolithiasis	4.57648	7.08529	4.29448	1.64986	1c	2578.24	13.5244
Noncommunicable diseases	Cardiovascular diseases	1120	Hypertensive heart disease	183.087	283.179	171.317	1.65296	1c	16924.7	2.21916
Noncommunicable diseases	Cardiovascular diseases	1140	Stroke	1335.54	2090.98	1126.53	1.85613	1c	20420.8	0.367063
Noncommunicable diseases	Mental and substance use disorders	920	Idiopathic intellectual disability	73.8082	115.708	61.1904	1.89095	1c	5606.33	1.82348
Communicable, maternal, perinatal and nutritional conditions	Respiratory Infectious	410	Otitis media	35.0521	55.1319	27.8086	1.98255	1c	463.833	0.317668
Communicable, maternal, perinatal and nutritional conditions	Infectious and parasitic diseases	70	Gonorrhoea	10.8094	16.9706	8.41641	2.01637	1c	525.038	1.16604
Noncommunicable diseases	Congenital anomalies	1420	Cleft lip and cleft palate	2.48497	3.93042	1.87784	2.09305	1c	1930.55	18.6503
Communicable, maternal, perinatal and nutritional conditions	Infectious and parasitic diseases	60	Chlamydia	9.18556	14.5534	6.79339	2.14229	1c	1167.27	3.05064
Noncommunicable diseases	Neurological conditions	970	Epilepsy	147.186	233.347	105.938	2.20266	1c	11365.8	1.85378
Noncommunicable diseases	Endocrine, blood, immune disorders	811	Thalassaemias	50.6593	80.8314	35.0165	2.30838	1c	1737.3	0.823268
Noncommunicable diseases	Digestive diseases	1220	Peptic ulcer disease	91.0281	144.911	62.6	2.31487	1c	1732.04	0.45678
Communicable, maternal, perinatal and nutritional conditions	Nutritional deficiencies	560	Iodine deficiency	23.6908	37.5618	15.7376	2.38676	1c	292.333	0.296227
Noncommunicable diseases	Malignant neoplasms	710	Cervix uteri cancer	92.8265	148.376	60.9933	2.43266	1c	6937.96	1.79426
Communicable, maternal, perinatal and nutritional conditions	Nutritional deficiencies	580	Iron-deficiency anaemia	530.891	848.444	345.193	2.45788	1c	1243.44	0.0562271
Noncommunicable diseases	Digestive diseases	1242	Paralytic ileus and intestinal obstruction	69.5787	111.086	44.6164	2.48981	1c	2305.84	0.795568
Noncommunicable diseases	Sense organ diseases	1050	Uncorrected refractive errors	134.452	216.1	83.6599	2.58307	1c	6029.47	1.07655
Noncommunicable diseases	Digestive diseases	1241	Gastritis and duodenitis	57.3405	92.2017	34.8944	2.64231	1c	939.226	0.393219
Noncommunicable diseases	Genitourinary diseases	1310	Infertility	27.84	44.8334	16.6581	2.69139	1c	5918.26	5.10329
Noncommunicable diseases	Malignant neoplasms	622	Nasopharynx	18.2421	29.6416	9.52997	3.11035	2	1821.18	2.39664
Communicable, maternal, perinatal and nutritional conditions	Infectious and parasitic diseases	200	Acute hepatitis C	1.23321	2.01794	0.558106	3.61569	2	7101.58	138.244
Noncommunicable diseases	Congenital anomalies	1440	Congenital heart anomalies	283.426	464.003	126.988	3.65392	2	11944.9	1.01174
Noncommunicable diseases	Sense organ diseases	1040	Cataracts	72.5505	119.215	31.3348	3.80455	2	2006	0.663767
Communicable, maternal, perinatal and nutritional conditions	Infectious and parasitic diseases	190	Acute hepatitis B	33.5791	55.3141	13.3014	4.1585	2	4602.79	3.29062
Communicable, maternal, perinatal and nutritional conditions	Respiratory Infectious	390	Lower respiratory infections	1612.09	2666.17	526.048	5.0683	2	17472.9	0.260197
Noncommunicable diseases	Cardiovascular diseases	1110	Rheumatic heart disease	116.698	195.166	31.9177	6.11467	2	313.476	0.0644859
Noncommunicable diseases	Congenital anomalies	1410	Neural tube defects	66.3914	110.077	17.9935	6.11757	2	2162.4	0.781897
Communicable, maternal, perinatal and nutritional conditions	Infectious and parasitic diseases	186	Acute hepatitis A	11.6162	19.4498	3.04826	6.38065	2	337.426	0.697331
Communicable, maternal, perinatal and nutritional conditions	Neonatal conditions	500	Preterm birth complications	1086.8	1822.97	241.809	7.53892	2	7812.68	0.172575
Noncommunicable diseases	Digestive diseases	1240	Appendicitis	21.5814	36.2249	4.55395	7.95461	2	1157.3	1.28734
Noncommunicable diseases	Endocrine, blood, immune disorders	812	Sickle Cell disorders and trait	107.114	180.214	21.188	8.50548	2	1818.4	0.407538
Communicable, maternal, perinatal and nutritional conditions	Infectious and parasitic diseases	180	Encephalitis	69.7412	118.084	10.8859	10.8475	2	3900.87	1.34276
Communicable, maternal, perinatal and nutritional conditions	Infectious and parasitic diseases	362	Food-bourne trematodes	10.9461	18.5824	1.65181	11.2497	2	678.15	1.48728
Communicable, maternal, perinatal and nutritional conditions	Infectious and parasitic diseases	240	Chagas disease	2.72656	4.65076	0.294216	15.8073	2	1551.23	13.658
Communicable, maternal, perinatal and nutritional conditions	Infectious and parasitic diseases	100	HIV/AIDS	830.661	1407.52	81.041	17.368	2	29408	0.849898
Communicable, maternal, perinatal and nutritional conditions	Infectious and parasitic diseases	295	Echinococcosis	7.35748	12.5538	0.670573	18.7211	2	975.383	3.18252
Communicable, maternal, perinatal and nutritional conditions	Neonatal conditions	510	Birth asphyxia and birth trauma	778.111	1321.54	62.8741	21.0189	2	798.2	0.0246261
Communicable, maternal, perinatal and nutritional conditions	Infectious and parasitic diseases	170	Meningitis	260.345	441.909	19.3591	22.8269	2	2248.84	0.207365
Communicable, maternal, perinatal and nutritional conditions	Nutritional deficiencies	550	Protein-energy malnutrition	232.611	395.302	16.44	24.0451	2	322.76	0.0333099
Communicable, maternal, perinatal and nutritional conditions	Maternal conditions	420	Maternal conditions	219.875	372.937	13.8722	26.8837	2	28997.5	3.166
Communicable, maternal, perinatal and nutritional conditions	Infectious and parasitic diseases	50	Syphilis	81.7937	138.55	4.4136	31.3915	2	743.779	0.218298
Communicable, maternal, perinatal and nutritional conditions	Infectious and parasitic diseases	110	Diarrhoeal diseases	1025.19	1745.94	47.0524	37.1063	3	3973.05	0.0930347
Communicable, maternal, perinatal and nutritional conditions	Infectious and parasitic diseases	30	Tuberculosis	582.862	998.864	26.8413	37.2137	3	10105.5	0.416214
Communicable, maternal, perinatal and nutritional conditions	Neonatal conditions	520	Neonatal sepsis and infections	435.622	744.958	19.4275	38.3456	3	375.543	0.0206955
Communicable, maternal, perinatal and nutritional conditions	Infectious and parasitic diseases	320	Rabies	21.1866	36.0901	0.73283	49.2476	3	753.792	0.854113
Communicable, maternal, perinatal and nutritional conditions	Infectious and parasitic diseases	130	Whooping cough	65.9709	112.567	2.16392	52.0198	3	569.417	0.207206
Communicable, maternal, perinatal and nutritional conditions	Infectious and parasitic diseases	285	Cysticercosis	21.6346	37.0029	0.572882	64.5908	3	424.708	0.471268
Communicable, maternal, perinatal and nutritional conditions	Infectious and parasitic diseases	310	Trachoma	2.58234	4.43867	0.0620934	71.4838	3	183.9	1.7096
Communicable, maternal, perinatal and nutritional conditions	Infectious and parasitic diseases	365	Leprosy	5.23992	8.9488	0.115706	77.3408	3	724.55	3.31947
Communicable, maternal, perinatal and nutritional conditions	Infectious and parasitic diseases	315	Yellow fever	9.97284	16.8692	0.208006	81.0993	3	169	0.406812
Communicable, maternal, perinatal and nutritional conditions	Nutritional deficiencies	570	Vitamin A deficiency	2.20391	3.78485	0.0456476	82.9147	3	341	3.71438
Communicable, maternal, perinatal and nutritional conditions	Infectious and parasitic diseases	360	Hookworm disease	18.8219	32.3694	0.329797	98.1495	3	176.533	0.225159
Communicable, maternal, perinatal and nutritional conditions	Infectious and parasitic diseases	230	African Trypanosomiasis	6.76545	11.414	0.110887	102.934	3	608.75	2.16007
Communicable, maternal, perinatal and nutritional conditions	Infectious and parasitic diseases	280	Onchocerciasis	12.5336	19.9915	0.179945	111.098	3	163.45	0.313066
Communicable, maternal, perinatal and nutritional conditions	Infectious and parasitic diseases	140	Diphtheria	3.33594	5.55149	0.0463996	119.645	3	78.7167	0.566466
Communicable, maternal, perinatal and nutritional conditions	Infectious and parasitic diseases	205	Acute hepatitis E	26.8911	46.276	0.33813	136.859	3	569.267	0.508197
Communicable, maternal, perinatal and nutritional conditions	Infectious and parasitic diseases	300	Dengue	21.5966	37.2332	0.21338	174.492	3	2105.15	2.34003
Communicable, maternal, perinatal and nutritional conditions	Infectious and parasitic diseases	260	Leishmaniasis	13.5178	21.093	0.120864	174.518	3	2920.28	5.18614
Communicable, maternal, perinatal and nutritional conditions	Infectious and parasitic diseases	340	Ascariasis	12.5072	21.5605	0.113133	190.577	3	131.65	0.252689
Communicable, maternal, perinatal and nutritional conditions	Infectious and parasitic diseases	250	Schistosomiasis	44.4725	75.7911	0.32457	233.513	3	1381.43	0.745699
Communicable, maternal, perinatal and nutritional conditions	Infectious and parasitic diseases	220	Malaria	484.238	830.459	2.86998	289.36	3	8095.29	0.401328
Communicable, maternal, perinatal and nutritional conditions	Infectious and parasitic diseases	160	Tetanus	66.1838	111.364	0.375556	296.531	3	172.75	0.0626602
Communicable, maternal, perinatal and nutritional conditions	Infectious and parasitic diseases	350	Trichuriasis	5.81582	10.0337	0.0235822	425.479	3	116.617	0.481365
Communicable, maternal, perinatal and nutritional conditions	Infectious and parasitic diseases	150	Measles	151.993	258.392	0.479296	539.107	3	658.526	0.10401
Communicable, maternal, perinatal and nutritional conditions	Infectious and parasitic diseases	270	lymphatic filariasis	22.259	38.3182	0.0656971	583.256	3	306.833	0.33092

## Sheet: Countries included in the study
Countries included in the study. Incomel level in 2010 (Source: World Bank)
Income level in 2010
* Publications included in the study, these are related to the 134 disease causes covered in the study
ISO 3166-1 alpha-3 code	country	income_level	Publications*
AFG	Afghanistan	Low income	26.0354
ALB	Albania	Upper middle income	53.8006
DZA	Algeria	Upper middle income	137.942
AGO	Angola	Lower middle income	31.525
ATG	Antigua and Barbuda	Upper middle income	1.10119
ARG	Argentina	Upper middle income	2698.72
ARM	Armenia	Lower middle income	30.8713
AUS	Australia	High income	24926.9
AUT	Austria	High income	5560.92
AZE	Azerbaijan	Upper middle income	19.6453
BHS	Bahamas, The	High income	8.41667
BHR	Bahrain	High income	90.0201
BGD	Bangladesh	Low income	418.173
BRB	Barbados	High income	37.1571
BLR	Belarus	Upper middle income	86.8285
BEL	Belgium	High income	8296.64
BLZ	Belize	Lower middle income	2.13818
BEN	Benin	Low income	120.923
BTN	Bhutan	Lower middle income	17.2333
BOL	Bolivia	Lower middle income	72.7019
BIH	Bosnia and Herzegovina	Upper middle income	211.712
BWA	Botswana	Upper middle income	107.658
BRA	Brazil	Upper middle income	19184.4
BRN	Brunei Darussalam	High income	40.0417
BGR	Bulgaria	Upper middle income	338.886
BFA	Burkina Faso	Low income	173.05
BDI	Burundi	Low income	4.15
CPV	Cabo Verde	Lower middle income	2.92424
KHM	Cambodia	Low income	124.377
CMR	Cameroon	Lower middle income	312.994
CAN	Canada	High income	30294.9
CAF	Central African Republic	Low income	22.9337
TCD	Chad	Low income	7.29722
CHL	Chile	Upper middle income	1650.03
CHN	China	Upper middle income	74291.9
COL	Colombia	Upper middle income	960.857
COM	Comoros	Low income	0.833333
COD	Congo, Dem. Rep.	Low income	117.601
COG	Congo, Rep.	Lower middle income	45.3778
CRI	Costa Rica	Upper middle income	87.2258
CIV	Côte d'Ivoire	Lower middle income	147.161
HRV	Croatia	High income	1866.17
CUB	Cuba	Upper middle income	269.162
CYP	Cyprus	High income	169.7
CZE	Czech Republic	High income	2941.06
DNK	Denmark	High income	8767.24
DJI	Djibouti	Lower middle income	6.5
DOM	Dominican Republic	Upper middle income	28.3204
ECU	Ecuador	Upper middle income	113.385
EGY	Egypt, Arab Rep.	Lower middle income	3593.47
SLV	El Salvador	Lower middle income	28.6969
GNQ	Equatorial Guinea	High income	3.1
ERI	Eritrea	Low income	3.83333
EST	Estonia	High income	316.754
ETH	Ethiopia	Low income	533.426
FJI	Fiji	Lower middle income	15.7383
FIN	Finland	High income	4865.05
FRA	France	High income	30627.5
GAB	Gabon	Upper middle income	78.1804
GMB	Gambia, The	Low income	103.997
GEO	Georgia	Lower middle income	61.3837
DEU	Germany	High income	44675.8
GHA	Ghana	Lower middle income	334.311
GRC	Greece	High income	6911.55
GRD	Grenada	Upper middle income	50.2833
GTM	Guatemala	Lower middle income	65.0532
GIN	Guinea	Low income	26.0361
GNB	Guinea-Bissau	Low income	30.0122
GUY	Guyana	Lower middle income	13.329
HTI	Haiti	Low income	48.8111
HND	Honduras	Lower middle income	24.5311
HUN	Hungary	High income	2457.32
ISL	Iceland	High income	350.593
IND	India	Lower middle income	18423.3
IDN	Indonesia	Lower middle income	384.379
IRN	Iran, Islamic Rep.	Upper middle income	6324.92
IRQ	Iraq	Lower middle income	140.541
IRL	Ireland	High income	3392.66
ISR	Israel	High income	6967.35
ITA	Italy	High income	40422.1
JAM	Jamaica	Upper middle income	203.14
JPN	Japan	High income	53357.4
JOR	Jordan	Upper middle income	413.792
KAZ	Kazakhstan	Upper middle income	40.7899
KEN	Kenya	Low income	853.584
KIR	Kiribati	Lower middle income	0.491667
PRK	Korea, Dem. Rep.	Low income	1.5
KOR	Korea, Rep.	High income	25929.6
KWT	Kuwait	High income	395.873
KGZ	Kyrgyz Republic	Low income	22.9974
LAO	Lao PDR	Lower middle income	48.6293
LVA	Latvia	Upper middle income	157.421
LBN	Lebanon	Upper middle income	572.649
LSO	Lesotho	Lower middle income	11.95
LBR	Liberia	Low income	6.18333
LBY	Libya	Upper middle income	49.0947
LTU	Lithuania	Upper middle income	460.305
LUX	Luxembourg	High income	178.043
MKD	Macedonia, FYR	Upper middle income	101.609
MDG	Madagascar	Low income	74.1476
MWI	Malawi	Low income	338.182
MYS	Malaysia	Upper middle income	1970.98
MDV	Maldives	Upper middle income	2.83333
MLI	Mali	Low income	112.75
MLT	Malta	High income	69.6486
MRT	Mauritania	Lower middle income	7.81869
MUS	Mauritius	Upper middle income	17.0254
MEX	Mexico	Upper middle income	3300.12
FSM	Micronesia, Fed. Sts.	Lower middle income	1.79167
MDA	Moldova	Lower middle income	16.8457
MNG	Mongolia	Lower middle income	38.6841
MNE	Montenegro	Upper middle income	38.7955
MAR	Morocco	Lower middle income	681.078
MOZ	Mozambique	Low income	127.409
MMR	Myanmar	Low income	32.5222
NAM	Namibia	Upper middle income	29.6299
NPL	Nepal	Low income	312.367
NLD	Netherlands	High income	22857.9
NZL	New Zealand	High income	3251.91
NIC	Nicaragua	Lower middle income	34.2085
NER	Niger	Low income	41.7989
NGA	Nigeria	Lower middle income	1560.88
NOR	Norway	High income	5347.46
OMN	Oman	High income	184.891
PAK	Pakistan	Lower middle income	2164.32
PAN	Panama	Upper middle income	70.8611
PNG	Papua New Guinea	Lower middle income	74.8923
PRY	Paraguay	Lower middle income	40.3537
PER	Peru	Upper middle income	398.566
PHL	Philippines	Lower middle income	243.253
POL	Poland	High income	8981.23
PRT	Portugal	High income	3716.63
QAT	Qatar	High income	215.478
ROU	Romania	Upper middle income	1780.05
RUS	Russian Federation	Upper middle income	3337.79
RWA	Rwanda	Low income	87.0504
WSM	Samoa	Lower middle income	0.5
STP	São Tomé and Principe	Lower middle income	2.16667
SAU	Saudi Arabia	High income	2302.09
SEN	Senegal	Lower middle income	247.275
SRB	Serbia	Upper middle income	2161.39
SYC	Seychelles	Upper middle income	9.14905
SLE	Sierra Leone	Low income	17.0781
SGP	Singapore	High income	3632.56
SVK	Slovak Republic	High income	775.078
SVN	Slovenia	High income	820.928
SLB	Solomon Islands	Lower middle income	9.25
SOM	Somalia	Low income	2.83333
ZAF	South Africa	Upper middle income	3976.21
SSD	South Sudan	na	1
ESP	Spain	High income	22211.8
LKA	Sri Lanka	Lower middle income	289.572
LCA	St. Lucia	Upper middle income	1.52707
VCT	St. Vincent and the Grenadines	Upper middle income	1
SDN	Sudan	Lower middle income	198.038
SUR	Suriname	Upper middle income	12.6111
SWZ	Swaziland	Lower middle income	18.1762
SWE	Sweden	High income	12032.7
CHE	Switzerland	High income	10496
SYR	Syrian Arab Republic	Lower middle income	60.7378
TJK	Tajikistan	Low income	7.425
TZA	Tanzania	Low income	559.585
THA	Thailand	Upper middle income	3290.81
TLS	Timor-Leste	Lower middle income	0.5
TGO	Togo	Low income	45.7726
TON	Tonga	Lower middle income	0.916667
TTO	Trinidad and Tobago	High income	95.8095
TUN	Tunisia	Upper middle income	1273.74
TUR	Turkey	Upper middle income	17024.7
TKM	Turkmenistan	Lower middle income	0.5
UGA	Uganda	Low income	800.504
UKR	Ukraine	Lower middle income	209.593
ARE	United Arab Emirates	High income	410.412
GBR	United Kingdom	High income	52026.9
USA	United States	High income	249320
URY	Uruguay	Upper middle income	177.411
UZB	Uzbekistan	Lower middle income	20.1944
VUT	Vanuatu	Lower middle income	8.3047
VEN	Venezuela, RB	Upper middle income	326.782
VNM	Vietnam	Lower middle income	346.174
YEM	Yemen, Rep.	Lower middle income	85.8664
ZMB	Zambia	Lower middle income	228.745
ZWE	Zimbabwe	Low income	188.83

## Sheet: Fig 2a  %pubs, %pop, %DALYs
Publications relative a WHO diseases
income_level	Population (2010)	DALYs (2010)	Publications (2010-14)
High (HIC)	0.158138	0.104014	0.792737
Upper middle (UMIC)	0.358779	0.263395	0.166869
Lower middle (LoMIC)	0.364853	0.445076	0.034306
Low (LIC)	0.116771	0.184109	0.006085
total	0.998541	0.996594	0.999997
n.a.	0.00145868	0.0034061	3e-06

## Sheet: Fig 3 DALYs per disease type
Publications relative a WHO diseases
type	% DALYs (2010)	Publications (2010-14)	DALYs/Pubs	% Publications / % DALYs
Type 1a	0.128057	0.338917	0.37784	2.64662
Type 1b	0.227997	0.273001	0.83515	1.19739
Type 1c	0.222333	0.204227	1.08866	0.918564
Type 2	0.277928	0.144324	1.92573	0.519285
Type 3	0.143685	0.039528	3.63502	0.275101

## Sheet: Fig 4 % pubs by income, disease
Publications in 2010-14
DALYS in 2010
Income level in 2010
Percenatge of Publications by disease type, per income level
	High	Upper middle	Lower middle	Low	SSD	Total
Type 1a	0.355478	0.295782	0.218052	0.0403887	0	0.338884
Type 1b	0.275881	0.275791	0.229324	0.0749382	0	0.273045
Type 1c	0.201091	0.221503	0.212096	0.0889263	0	0.204192
Type 2	0.138781	0.151934	0.185544	0.431481	0	0.144361
Type 3	0.0287697	0.0549899	0.154983	0.364266	1	0.0395179
Total	1	1	1	1	1	1
Percenatge of DALYs by disease type, per income level
	High	Upper middle	Lower middle	Low	SSD	Total
Type 1a	0.364611	0.19221	0.0706418	0.0433196	0.0258989	0.128057
Type 1b	0.358084	0.331801	0.190626	0.0994129	0.0617941	0.227997
Type 1c	0.211302	0.302015	0.20862	0.149863	0.106334	0.222333
Type 2	0.0609483	0.145367	0.336639	0.444196	0.495996	0.277928
Type 3	0.00505439	0.0286074	0.193472	0.263208	0.309977	0.143685
Total	1	1	1	1	1	1
Ratio % disease burden over % publications
	High	Upper middle	Lower middle	Low
Type 1a	0.97495	1.53885	3.08673	0.932341
Type 1b	0.770436	0.831195	1.203	0.753807
Type 1c	0.951676	0.733416	1.01666	0.593382
Type 2	2.27703	1.04518	0.551166	0.971375
Type 3	5.69202	1.92223	0.801059	1.38395

## Sheet: Fig 5 DALYs per disease type
Publications in 2010-14
DALYS in 2010
Income level in 2010
					Pubs / DALYs
type	% DALYs	% pubs (all)	% pubs (authored by pharma)	% pubs (funded by pharma)	All publications	Authored by big pharma	Funded by big pharma
Type 1a	0.128057	0.338917	0.329923	0.300118	2.64662	2.57639	2.34364
Type 1b	0.227997	0.273001	0.324409	0.3498	1.19739	1.42287	1.53423
Type 1c	0.222333	0.204227	0.186742	0.198604	0.918564	0.839922	0.893274
Type 2	0.277928	0.144324	0.126195	0.129592	0.519285	0.454057	0.466277
Type 3	0.143685	0.039528	0.0327299	0.0218861	0.275101	0.227789	0.15232
	1	0.999997	1	1

## Sheet: Fig 6 Q1, cits per disease type
Publications in 2010-14
DALYS in 2010
Income level in 2010
Percenatge of publications in Q1 journals, by disease type
Disease type	Q1	P_Q1	All_pubs	%	Above or below expectation
Type 1a	Q1	142248	300996	0.472591	1.05396
Type 1b	Q1	107446	242455	0.443158	0.988324
Type 1c	Q1	73452.4	181376	0.404973	0.903164
Type 2	Q1	57293.6	128176	0.446992	0.996874
Type 3	Q1	17781.9	35105.7	0.506523	1.12964
		398222	888108	0.448394	1
Citation impact of publications by disease type (percentage of publications in the top 10% most cited papers woldwide and Mean Normalised Citation Impact)
Disease type	Publications	MNCS	PP(Top10%)
Type 1a	300988	1.124	0.117864
Type 1b	242453	1.09377	0.112929
Type 1c	181375	1.0241	0.10127
Type 2	128172	1.02798	0.104241
Type 3	35104.2	0.849401	0.0839937

## Sheet: Fig 7 Q1 cits intl collab
Publications in 2010-14 (those not involving international collaboration)
DALYS in 2010
Income level in 2010
Percentage of Q1 publications by disease type and income level (No international collaboration)
Row Labels	High	Upper middle	Lower middle	Low	SSD
Type 1a	0.479927	0.223946	0.170113	0.0831793	#DIV/0!
Type 1b	0.452794	0.213914	0.158229	0.0758006	#DIV/0!
Type 1c	0.414045	0.209951	0.157838	0.0720862	#DIV/0!
Type 2	0.457485	0.232007	0.132094	0.222666	#DIV/0!
Type 3	0.507845	0.284829	0.251836	0.398716	1
Citation impact (PP(Top10%)) by disease type and income level of publications without international collaboration
Row Labels	High	Upper middle	Lower middle	Low	na
Type 1a	0.127683	0.0699628	0.0468605	0.0114101
Type 1b	0.126355	0.0568886	0.0433074	0.0237482
Type 1c	0.116309	0.0559537	0.036321	0.0311641
Type 2	0.123788	0.0451058	0.0230984	0.0336725
Type 3	0.140267	0.039928	0.0329599	0.0515433

## Sheet: Fig S1
Publications in 2010-14
DALYS in 2010
Category	#all_pubs (not only WHO countries)	% pubs (relative to WoS)
World	6989266	1
Health	3001258	0.42941
Diseases	1553707	0.222299
134 WHO diseases	904320	0.129387
World:	all articles and reviews in the Web of Science
Health:	all publications in the WoS published in journals from 84 Subject Categories (see list below)
Diseases:	all publications with at least one MeSH term from the branch C or F03 in the MeSH tree (except C22 and descriptors with the qualifier 'veterinary')
134 WHO diseases	134 diseases included for this study, as considered by the WHO in the Global Health Estimates 2016
84 subject categories selected to delineated health-related research
ACOUSTICS
ALLERGY
ANATOMY & MORPHOLOGY
ANDROLOGY
ANESTHESIOLOGY
AUDIOLOGY & SPEECH-LANGUAGE PATHOLOGY
BEHAVIORAL SCIENCES
BIOCHEMICAL RESEARCH METHODS
BIOCHEMISTRY & MOLECULAR BIOLOGY
BIOPHYSICS
CARDIAC & CARDIOVASCULAR SYSTEMS
CELL & TISSUE ENGINEERING
CELL BIOLOGY
CLINICAL NEUROLOGY
CRITICAL CARE MEDICINE
DENTISTRY/ORAL SURGERY & MEDICINE
DERMATOLOGY
DEVELOPMENTAL BIOLOGY
EDUCATION, SCIENTIFIC DISCIPLINES
EDUCATION, SPECIAL
EMERGENCY MEDICINE
ENDOCRINOLOGY & METABOLISM
ENGINEERING, BIOMEDICAL
ETHICS
GASTROENTEROLOGY & HEPATOLOGY
GENETICS & HEREDITY
GERIATRICS & GERONTOLOGY
GERONTOLOGY
HEALTH CARE SCIENCES & SERVICES
HEALTH POLICY & SERVICES
HEMATOLOGY
IMMUNOLOGY
INFECTIOUS DISEASES
MATERIALS SCIENCE, BIOMATERIALS
MATHEMATICAL & COMPUTATIONAL BIOLOGY
MEDICAL ETHICS
MEDICAL INFORMATICS
MEDICAL LABORATORY TECHNOLOGY
MEDICINE, GENERAL & INTERNAL
MEDICINE, LEGAL
MEDICINE, RESEARCH & EXPERIMENTAL
MICROBIOLOGY
MICROSCOPY
MULTIDISCIPLINARY SCIENCES
NEUROIMAGING
NEUROSCIENCES
NURSING
NUTRITION & DIETETICS
OBSTETRICS & GYNECOLOGY
ONCOLOGY
OPHTHALMOLOGY
ORTHOPEDICS
OTORHINOLARYNGOLOGY
PARASITOLOGY
PATHOLOGY
PEDIATRICS
PERIPHERAL VASCULAR DISEASE
PHARMACOLOGY & PHARMACY
PHYSIOLOGY
PRIMARY HEALTH CARE
PSYCHIATRY
PSYCHOLOGY, BIOLOGICAL
PSYCHOLOGY, CLINICAL
PSYCHOLOGY, DEVELOPMENTAL
PSYCHOLOGY, EXPERIMENTAL
PSYCHOLOGY, MULTIDISCIPLINARY
PSYCHOLOGY, PSYCHOANALYSIS
PUBLIC, ENVIRONMENTAL & OCCUPATIONAL HEALTH
RADIOLOGY, NUCLEAR MEDICINE & MEDICAL IMAGING
REHABILITATION
REPRODUCTIVE BIOLOGY
RESPIRATORY SYSTEM
RHEUMATOLOGY
SOCIAL ISSUES
SOCIAL SCIENCES, BIOMEDICAL
SOCIAL SCIENCES, INTERDISCIPLINARY
SPORT SCIENCES
SUBSTANCE ABUSE
SURGERY
TOXICOLOGY
TRANSPLANTATION
TROPICAL MEDICINE
UROLOGY & NEPHROLOGY
VIROLOGY

## Sheet: Fig S2
DALYS in 2010
Income level in 2010
Percenatge of DALYs across income levels for a given disease type
	High	Upper middle	Lower middle	Low	SSD	Total
Type 1a	0.296156	0.39535	0.245524	0.0622813	0.000688868	1
Type 1b	0.163361	0.383315	0.372124	0.0802765	0.000923156	1
Type 1c	0.0988535	0.357794	0.417625	0.124099	0.00162901	1
Type 2	0.0228097	0.137765	0.539096	0.29425	0.00607858	1
Type 3	0.00365888	0.0524413	0.599295	0.337257	0.00734809	1
Total	0.104014	0.263395	0.445076	0.184109	0.0034061	1

[truncated: 6 more sheets: Fig S3, Fig S4, Fig S5, Fig S6, Fig S7, Fig S8]
