# Supplementary material for: Exploring why global health needs are unmet by research efforts: the potential influences of geography, industry and publication incentives
Source: Health Res Policy Syst. 2020 May 15;18:47. doi: 10.1186/s12961-020-00560-6 (PMC7227286; doi:10.1186/s12961-020-00560-6)
Supplement: Supplementary file 3 — Additional file 3. Correspondence Table ICD-10 – MeSH. [file 12961_2020_560_MOESM3_ESM.xlsx]

## Sheet: Correspondence ICD-10 - MeSH
Correspondence table bestween ICD-10 and MeSH
Causes highligted in blue are not considered in the study
ghe_code	ghe_cause	ICD-10 codes	descriptor_ui/qualifier_ui	descriptor/qualifier	Excluded descriptor_ui/qualifier_ui	Excluded descriptor/qualifier
10	Communicable, maternal, perinatal and nutritional conditions	A00-B99, D50-D53, D64.9, E00-E02, E40-E46, E50-E64, G00-G04, G14, H65-H66, J00-J22, N70-N73, O00-O99, P00-P96, U04
20	Infectious and parasitic diseases	A00-B99, G00-G04, G14, N70-N73, P37.3, P37.4
30	Tuberculosis	A15-A19, B90	D014376	Tuberculosis	D012830	Silicotuberculosis
40	STDs excluding HIV	A50-A64, N70-N73
50	Syphilis	A50-A53	D013587	Syphilis
60	Chlamydia	A55-A56	D002690	Chlamydia Infections	D014141	Trachoma
70	Gonorrhoea	A54	D006069	Gonorrhea
80	Trichomoniasis	A59	D014245	Trichomonas Infections
85	Genital herpes	A60	D006558	Herpes Genitalis
90	Other STDs	A57-A58, A61-A64, N70-N73
100	HIV/AIDS	B20-B24	D015658	HIV Infections
101	HIV resulting in TB	B20.0
102	HIV resulting in other diseases	B20-B24 (minus B20.0)
110	Diarrhoeal diseases	A00, A01, A03, A04, A06-A09	D003967	Diarrhea
120	Childhood-cluster diseases	A33-A37, B05
130	Whooping cough	A37	D014917	Whooping Cough
140	Diphtheria	A36	D004165	Diphtheria
150	Measles	B05	D008457	Measles	D013344	Subacute Sclerosing Panencephalitis
160	Tetanus	A33-A35	D013742	Tetanus
170	Meningitis	A39, G00, G03	D008581	Meningitis	D008590; D014390; D020945	Meningoencephalitis; Tuberculosis, Meningeal; Lupus Vasculitis, Central Nervous System
180	Encephalitis	A83-A86, B94.1, G04	D004660	Encephalitis	D020945	Lupus Vasculitis, Central Nervous System
185	Hepatitis	B15-B19 (minus B17.8)
186	Acute hepatitis A	B15	D006506	Hepatitis A
190	Acute hepatitis B	B16-B19 (minus B17.1, B17.2, B18.2, B18.8)	D006509	Hepatitis B
200	Acute hepatitis C	B17.1, B18.2	D006526	Hepatitis C
205	Acute hepatitis E	B17.2, B18.8	D016751	Hepatitis E
210	Parasitic and vector diseases	A71, A82, A90-A91, A95, B50-B57, B65, B67, B69, B73, B74.0-B74.2, P37.3-P37.4
220	Malaria	B50-B54, P37.3, P37.4	D008288	Malaria
230	African Trypanosomiasis	B56	D014353	Trypanosomiasis, African
240	Chagas disease	B57	D014355	Chagas Disease
250	Schistosomiasis	B65	D012552	Schistosomiasis
260	Leishmaniasis	B55	D007896	Leishmaniasis
270	lymphatic filariasis	B74.0-B74.2	D004605	Elephantiasis, Filarial
280	Onchocerciasis	B73	D009855	Onchocerciasis
285	Cysticercosis	B69	D003551	Cysticercosis
295	Echinococcosis	B67	D004443	Echinococcosis
300	Dengue	A90-A91	D003715	Dengue
310	Trachoma	A71	D014141	Trachoma
315	Yellow fever	A95	D015004	Yellow Fever
320	Rabies	A82	D011818	Rabies
330	Intestinal nematode infections	B76-B81
340	Ascariasis	B77	D001196	Ascariasis
350	Trichuriasis	B79	D014257	Trichuriasis
360	Hookworm disease	B76	D006725	Hookworm Infections
362	Food-bourne trematodes	B78, B80, B81	D010123; D013322; D017129; D017189; D017229	Oxyuriasis; Strongyloidiasis; Anisakiasis; Enoplida Infections; Enterobiasis	D014257	Trichuriasis
365	Leprosy	A30	D007918	Leprosy
370	Other infectious diseases	A02, A05, A20-A28, A31, A32, A38, A40-A49, A65-A70, A74-A79, A80-A81, A87-A89, A92-A99, B00-B04, B06-B09, B17.8, B25-B49, B58-B60, B64, B66, B68, B70-B72, B74.3-B74.9, B75, B82-B89, B91-B99 (minus B94.1), G14
380	Respiratory infectious	H65-H66, J00-J22, P23, U04
390	Lower respiratory infections	J09-J22, P23, U04	D001988; D007251; D011014; D045169; D001991	Bronchiolitis; Influenza, Human; Pneumonia; Severe Acute Respiratory Syndrome; Bronchitis	D029481; D061387	Bronchitis, Chronic; Chlamydial Pneumonia
400	Upper respiratory infections	J00-J06	D007827; D010612; D012852; D014136	Laryngitis; Pharyngitis; Sinusitis; Tracheitis
410	Otitis media	H65-H66	D010034; D010035	Otitis Media with Effusion; Otitis Media, Suppurative
420	Maternal conditions	O00-O99	D011248	Pregnancy Complications	D005317; D008471; D015160; D047928; D002640; D005687; D008413; D048070; D063647; D058890	Fetal Growth Retardation; Meconium Aspiration Syndrome; Hydrops Fetalis; Premature Birth; Chiari-Frommel Syndrome; Galactorrhea; Mastitis; Fetal Nutrition Disorders; Fetal Alcohol Spectrum Disorders; Granulomatous Mastitis
490	Neonatal conditions	P00-P96 (minus P23, P37.3, P37.4)
500	Preterm birth complications	P05, P07, P22, P27-P28	D005317; D007230; D012127; D047928; D048070	Fetal Growth Retardation; Infant, Low Birth Weight; Respiratory Distress Syndrome, Newborn; Premature Birth; Fetal Nutrition Disorders	D048070	Fetal Nutrition Disorders
510	Birth asphyxia and birth trauma	P03, P10-P15, P20-P21, P24-P26, P29	D001238; D001720; D007744; D008471; D010547; D011656/Q000151	Asphyxia Neonatorum; Birth Injuries; Obstetric Labor Complications; Meconium Aspiration Syndrome; Persistent Fetal Circulation Syndrome; Pulmonary Emphysema/Congenital	D000037; D001946; D002821; D004420; D005322; D006473; D007744; D007752; D010921; D010923; D014593; D014597; D019687; D047928; D052178; D055949	Abruptio Placentae; Breech Presentation; Chorioamnionitis; Dystocia; Fetal Membranes, Premature Rupture; Postpartum Hemorrhage; Obstetric Labor Complications; Obstetric Labor, Premature; Placenta Accreta; Placenta Previa; Uterine Inertia; Uterine Rupture; Uterine Inversion; Premature Birth; Cephalopelvic Disproportion; Vasa Previa
520	Neonatal sepsis and infections	P35-P39 (minus P37.3, P37.4)	D000071074; D002177/Q000151; D003231/Q000151; D003586/Q000151; D003607/Q000151; D006525/Q000151; D008088/Q000151; D010272/Q000151; D012410; D014125; D014376/Q000151	Neonatal Sepsis; Candidiasis/Congenital; Conjunctivitis/Congenital; Cytomegalovirus Infections/Congenital; Dacryocystitis/Congenital; Hepatitis, Viral, Human/Congenital; Listeriosis/Congenital; Parasitic Diseases/Congenital; Rubella Syndrome, Congenital; Toxoplasmosis, congenital; Tuberculosis/Congenital	D010373; D012532; D012876	Lice Infestations; Scabies; Skin Diseases, Parasitic
530	Other neonatal conditions	P00-P02, P04, P08, P50-P96
540	Nutritional deficiencies	D50-D53, D64.9, E00-E02, E40-E46, E50-E64
550	Protein-energy malnutrition	E40-E46	D007732; D011502	Kwashiorkor; Protein-Energy Malnutrition
560	Iodine deficiency	E00-E02	D007455/Q000172	Iodine/Deficiency
570	Vitamin A deficiency	E50	D014802	Vitamin A Deficiency
580	Iron-deficiency anaemia	D50, D64.9	D011004; D018798	Plummer-Vinson Syndrome; Anemia, Iron-Deficiency
590	Other nutritional deficiencies	D51-D53, E51-E64
600	Noncommunicable diseases	C00-C97, D00-D48, D55-D64 (minus D 64.9), D65-D89, E03-E07, E10-E34, E65-E88, F01-F99, G06-G98 (minus G14), H00-H61, H68-H93, I00-I99, J30-J98, K00-K92, L00-L98, M00-M99, N00-N64, N75-N98, Q00-Q99, X41-X42, X44, X45, R95
610	Malignant neoplasms	C00-C97
620	Mouth and oropharynx cancers	C00-C14
621	Lip and oral cavity	C00-C08	D008048; D010307; D013362; D013365; D014062	Lip Neoplasms; Parotid Neoplasms; Sublingual Gland Neoplasms; Submandibular Gland Neoplasms; Tongue Neoplasms
622	Nasopharynx	C11	D009303	Nasopharyngeal Neoplasms
623	Other pharynx	C09-C10, C12-C14
630	Oesophagus cancer	C15	D004938	Esophageal Neoplasms
640	Stomach cancer	C16	D013274	Stomach Neoplasms
650	Colon and rectum cancers	C18-C21	D012004; D003110	Rectal Neoplasms; Colonic Neoplasms
660	Liver cancer	C22	D008113; D018281	Liver Neoplasms; Cholangiocarcinoma
670	Pancreas cancer	C25	D010190	Pancreatic Neoplasms
680	Trachea, bronchus, lung cancers	C33-C34	D001984; D014134; D008175	Bronchial Neoplasms; Tracheal Neoplasms; Lung Neoplasms
690	Melanoma and other skin cancers	C43-C44	D002280; D008545; D012878; D015266; D002294	Carcinoma, Basal Cell; Melanoma; Skin Neoplasms; Carcinoma, Merkel Cell; Carcinoma, Squamous Cell
691	Malignant skin melanoma	C43
692	Non-melanoma skin cancer	C44
700	Breast cancer	C50	D001943	Breast Neoplasms
710	Cervix uteri cancer	C53	D002583	Uterine Cervical Neoplasms
720	Corpus uteri cancer	C54-C55	D014594	Uterine Neoplasms	D002583	Uterine Cervical Neoplasms
730	Ovary cancer	C56	D010051	Ovarian Neoplasms	D018269; D018310	Carcinoma, Endometrioid; Sertoli-Leydig Cell Tumor
740	Prostate cancer	C61	D011471	Prostatic Neoplasms
742	Testicular cancer	C62	D013736	Testicular Neoplasms	D018310	Sertoli-Leydig Cell Tumor
745	Kidney, renal pelvis and ureter cancer	C64-C66	D007680; D010386; D014516	Kidney Neoplasms; Pelvic Neoplasms; Ureteral Neoplasms	D017624; D030321	WAGR Syndrome; Denys-Drash Syndrome
750	Bladder cancer	C67	D001749	Urinary Bladder Neoplasms
751	Brain and nervous system cancers	C70-C72	D009423	Nervous System Neoplasms	D020363; D060426; D053578	Limbic Encephalitis; Anti-N-Methyl-D-Aspartate Receptor Encephalitis; Opsoclonus-Myoclonus Syndrome
752	Gallbladder and biliary tract cancer	C23-C24	D005706; D001661	Gallbladder Neoplasms; Biliary Tract Neoplasms
753	Larynx cancer	C32	D007822	Laryngeal Neoplasms
754	Thyroid cancer	C73	D013964	Thyroid Neoplasms
755	Mesothelioma	C45	D008654	Mesothelioma
760	Lymphomas, multiple myeloma	C81-C90, C96
761	Hodgkin lymphoma	C81	D006689	Hodgkin Disease
762	Non-Hodgkin lymphoma	C82-C86, C96	D008228	Lymphoma, Non-Hodgkin
763	Multiple myeloma	C88, C90	D009101	Multiple Myeloma
770	Leukaemia	C91-C95	D007938	Leukemia	D007952	Leukemia, Plasma Cell
780	Other malignant neoplasms	C17, C26-C31, C37-C41, C46-C49, C51, C52, C57-C60, C63, C68, C69, C74-C80, C97
790	Other neoplasms	D00-D48
800	Diabetes mellitus	E10-E14 (minus E10.2-E10.29, E11.2-E11.29, E12.2, E13.2-E13.29, E14.2)	D003920	Diabetes Mellitus	D005320; D014929; D016640	Fetal Macrosomia; Wolfram Syndrome; Diabetes, Gestational
810	Endocrine, blood, immune disorders	D55-D64 (minus D64.9), D65-D89, E03-E07, E15-E34, E65-E88
811	Thalassaemias	D56	D013789	Thalassemia
812	Sickle Cell disorders and trait	D57	D000755	Anemia, Sickle Cell
813	Other haemoglobinopathies and haemolytic anaemias	D55, D58-D59
814	Other endocrine, blood and immune disorders	D60-D64 (minus D64.9), D65-D89, E03-E07, E15-E34, E65-E88
820	Mental and substance use disorders	F04-F99, G72.1, Q86.0, X41-X42, X44, X45
830	Depressive disorders	F32-F33, F34.1
831	Major depressive disorder	F32-F33	D003865	Depressive Disorder, Major
832	Dysthymia	F34.1	D019263	Dysthymic Disorder
840	Bipolar disorder	F30-F31	D001714	Bipolar Disorder
850	Schizophrenia	F20-F29	D012559	Schizophrenia
860	Alcohol use disorders	F10, G72.1, Q86.0, X45	D019973	Alcohol-Related Disorders	D002310; D006519; D008104; D008108; D019512	Cardiomyopathy, Alcoholic; Hepatitis, Alcoholic; Liver Cirrhosis, Alcoholic; Liver Diseases, Alcoholic; Pancreatitis, Alcoholic
870	Drug use disorders	F11-F16, F18-F19, X41-X42, X44
871	Opioid use disorders	F11, X42, X44	D009293	Opioid-Related Disorders
872	Cocaine use disorders	F14	D019970	Cocaine-Related Disorders
873	Amphetamine use disorders	F15	D019969	Amphetamine-Related Disorders
874	Cannabis use disorders	F12	D002189	Marijuana Abuse
875	Other drug use disorders	F13, F16, F18, F19, X41
880	Anxiety disorders	F40-F44	D001008	Anxiety Disorders
890	Eating disorders	F50	D001068	Feeding and Eating Disorders
900	Autism and Asperger syndrome	F84	D001321; D020817	Autistic Disorder; Asperger Syndrome
910	Childhood behavioural disorders	F90-F92
911	Attention deficit/hyperactivity syndrome	F90	D001289	Attention Deficit Disorder with Hyperactivity
912	Conduct disorder	F91-F92	D019955	Conduct Disorder
920	Idiopathic intellectual disability	F70-F79	D008607	Intellectual Disability	D004314; D000073839; D007706; D017624; D052120	Down Syndrome; Trisomy 13 Syndrome; Menkes Kinky Hair Syndrome; WAGR Syndrome; Glycogen Storage Disease Type Iib
930	Other mental and behavioural disorders	F04-F09, F17, F34-F39 (minus F34.1), F45-F48, F51-F69, F80-F83, F88-F89, F93-F99
940	Neurological conditions	F01-F03, G06-G98 (minus G14, G72.1)
950	Alzheimer's disease and other dementias	F01-F03, G30-G31	D000544; D003704	Alzheimer Disease; Dementia	D015526	AIDS Dementia Complex
960	Parkinson's disease	G20-G21	D010300	Parkinson Disease
970	Epilepsy	G40-G41	D004827	Epilepsy
980	Multiple sclerosis	G35	D009103	Multiple Sclerosis
990	Migraine	G43	D008881	Migraine Disorders
1000	Non-migraine headache	G44	D018781; D051298; D051303; D014653	Tension-Type Headache; Post-Traumatic Headache; Trigeminal Autonomic Cephalalgias; Vascular Headaches
1010	Other neurological conditions	G06-G12, G23-G25, G36-G37, G45-G98 (minus G72.1)
1020	Sense organ diseases	H00-H61, H68-H93
1030	Glaucoma	H40	D005901	Glaucoma
1040	Cataracts	H25-H26	D002386	Cataract
1050	Uncorrected refractive errors	H49-H52	D012030; D013285; D015835	Refractive Errors; Strabismus; Ocular Motility Disorders	D060486; D053578	Ophthalmoplegic Migraine; Opsoclonus-Myoclonus Syndrome
1060	Macular degeneration	H35.3	D008268	Macular Degeneration
1070	Other vision loss	H30-H35 (minus H35.3), H53-H54
1080	Other hearing loss	H90-H91
1090	Other sense organ disorders	H00-H21, H27, H43-H47, H55-H61, H68-H83, H92-H93
1100	Cardiovascular diseases	I00-I99
1110	Rheumatic heart disease	I01-I09	D012214	Rheumatic Heart Disease
1120	Hypertensive heart disease	I10-I15	D006973	Hypertension	D046110	Hypertension, Pregnancy-Induced
1130	Ischaemic heart disease	I20-I25	D017202	Myocardial Ischemia
1140	Stroke	I60-I69	D020521	Stroke	D015161	Dementia, Multi-Infarct
1150	Cardiomyopathy, myocarditis, endocarditis	I30-I33, I38, I40, I42	D001281; D010493; D004696; D009202; D009205	Atrial Fibrillation; Pericarditis; Endocarditis; Cardiomyopathies; Myocarditis	D002598; D007625; D015428; D019571; D056830; D058065; D010495	Chagas Cardiomyopathy; Kearns-Sayre Syndrome; Myocardial Reperfusion Injury; Arrhythmogenic Right Ventricular Dysplasia; Isolated Noncompaction of the Ventricular Myocardium; Diabetic Cardiomyopathies; Pericarditis, Tuberculous
1160	Other circulatory diseases	I00, I26-I28, I34-I37, I44-I51, I70-I99
1170	Respiratory diseases	J30-J98
1180	Chronic obstructive pulmonary disease	J40-J44	D000542; D001987; D011656; D029424; D029481	Alveolitis, Extrinsic Allergic; Bronchiectasis; Pulmonary Emphysema; Pulmonary Disease, Chronic Obstructive; Bronchitis, Chronic	D007619	Kartagener Syndrome
1190	Asthma	J45-J46	D001249	Asthma
1200	Other respiratory diseases	J30-J39, J47-J98
1210	Digestive diseases	K20-K92
1220	Peptic ulcer disease	K25-K27	D010437	Peptic Ulcer
1230	Cirrhosis of the liver	K70, K74	D006519; D008103; D008108	Hepatitis, Alcoholic; Liver Cirrhosis; Liver Diseases, Alcoholic	D005235	Fatty Liver, Alcoholic
1240	Appendicitis	K35-K37	D001064	Appendicitis
1241	Gastritis and duodenitis	K29	D004382; D005756	Duodenitis; Gastritis
1242	Paralytic ileus and intestinal obstruction	K56	D007415; D045823	Intestinal Obstruction; Ileus
1244	Inflammatory bowel disease	K50-K52, K58.0	D015212	Inflammatory Bowel Diseases
1246	Gallbladder and biliary diseases	K80-K83	D005705; D001660	Gallbladder Diseases; Biliary Tract Diseases	D001650; D001661; D003138; D005706; D008105; D005706; D016738	Bile Duct Neoplasms; Biliary Tract Neoplasms; Common Bile Duct Neoplasms; Gallbladder Neoplasms; Liver Cirrhosis, Biliary; Gallbladder Neoplasms; Alagille Syndrome
1248	Pancreatitis	K85-K86	D010195	Pancreatitis
1250	Other digestive diseases	K20-K22, K28, K30-K31, K38, K40-K46, K55, K57, K58.9, K59-K66, K71-K73, K75-K76, K90-K92
1260	Genitourinary diseases	E10.2-E10.29,E11.2-E11.29,E12.2,E13.2-E13.29,E14.2, N00-N64, N75-N76, N80-N98
1270	Kidney diseases	N00-N19, E10.2-E10.29,E11.2-E11.29,E12.2,E13.2-E13.29,E14.2	D007674	Kidney Diseases	D000069856; D002292; D003928; D006977; D006978; D007669; D007680; D009396; D014398; D016263; D018201; D053040; D012080; D017624; D030321; D053098	Staghorn Calculi; Carcinoma, Renal Cell; Diabetic Nephropathies; Hypertension, Renal; Hypertension, Renovascular; Kidney Calculi; Kidney Neoplasms; Wilms Tumor; Tuberculosis, Renal; AIDS-Associated Nephropathy; Nephroma, Mesoblastic; Nephrolithiasis; Chronic Kidney Disease-Mineral and Bone Disorder; WAGR Syndrome; Denys-Drash Syndrome; Familial Hypophosphatemic Rickets
1271	Acute glomerulonephritis	N00-N01
1272	Chronic kidney disease due to diabetes	E10.2-E10.29, E11.2-E11.29, E12.2, E13.2-E13.29, E14.2
1273	Other chronic kidney disease	N02-N19
1280	Benign prostatic hyperplasia	N40	D011470	Prostatic Hyperplasia
1290	Urolithiasis	N20-N23	D052878	Urolithiasis
1310	Infertility	N46, N97	D007246	Infertility
1320	Gynecological diseases	N60-N64, N75-N76, N80-N96, N98	D005831; D058890	Genital Diseases, Female; Granulomatous Mastitis	D001948; D002581; D002583; D002690; D006069; D006106; D006558; D007246; D007247; D008219; D008539; D010051; D011539; D013587; D013798; D014247; D014384; D014594; D014597; D016889; D018203; D018269; D018311; D019687; D036821; D061325; D002181; D006100; D018310	Brenner Tumor; Uterine Cervical Incompetence; Uterine Cervical Neoplasms; Chlamydia Infections; Gonorrhea; Granulosa Cell Tumor; Herpes Genitalis; Infertility; Infertility, Female; Lymphogranuloma Venereum; Meigs Syndrome; Ovarian Neoplasms; Pruritus Vulvae; Syphilis; Thecoma; Trichomonas Vaginitis; Tuberculosis, Female Genital; Uterine Neoplasms; Uterine Rupture; Endometrial Neoplasms; Sarcoma, …
1330	Skin diseases	L00-L98	D012871	Skin Diseases	D000069584; D000071960; D001943; D004891; D006559; D007775; D007815; D007896; D007897; D008177; D009855; D012626; D012878; D013544; D013591; D014382; D016773; D016774; D017719; D018270; D018275; D018567; D039682; D055653; D058922; D061325; D064726; D002178; D002179; D002640; D005687; D006100; D007706; D008413; D010373; D012532; D012876; D044542; D058890	Unilateral Breast Neoplasms; Breast Carcinoma In Situ; Breast Neoplasms; Erythema Induratum; Pemphigoid Gestationis; Lactation Disorders; Larva Migrans; Leishmaniasis; Leishmaniasis, Mucocutaneous; Lupus Vulgaris; Onchocerciasis; Sebaceous Gland Neoplasms; Skin Neoplasms; Sweat Gland Neoplasms; Syphilis, Cutaneous; Tuberculosis, Cutaneous; Leishmaniasis, Cutaneous; Leishmaniasis, Diffuse Cutaneou…
1340	Musculoskeletal diseases	M00-M99
1350	Rheumatoid arthritis	M05-M06	D001172	Arthritis, Rheumatoid
1360	Osteoarthritis	M15-M19	D010003	Osteoarthritis
1370	Gout	M10	D006073	Gout
1380	Back and neck pain	M45-M48, M50-M54	D001416; D019547	Back Pain; Neck Pain
1390	Other musculoskeletal disorders	M00, M02, M08, M11-M13, M20-M43, M60-M99
1400	Congenital anomalities	Q00-Q99 (minus Q86.0)
1410	Neural tube defects	Q00, Q05	D009436	Neural Tube Defects
1420	Cleft lip and cleft palate	Q35-Q37	D002972; D002971	Cleft Palate; Cleft Lip
1430	Down's syndrome	Q90	D004314	Down Syndrome
1440	Congenital heart anomalies	Q20-Q28	D006330	Heart Defects, Congenital	D000073839; D007619; D016738; D044542	Trisomy 13 Syndrome; Kartagener Syndrome; Alagille Syndrome; LEOPARD Syndrome
1450	Other chromosomal anomalies	Q91-Q99
1460	Other congenital anomalies	Q01-Q04, Q06-Q18, Q30-Q34, Q38-Q89 (excluding Q86.0)
1470	Oral conditions	K00-K14
1480	Dental caries	K02	D003731	Dental Caries
1490	Periodontal Diseases	K05	D010510	Periodontal Diseases
1500	Edentulism	-	D009066	Mouth, Edentulous
1502	Other oral disorders	K00, K01, K03, K04, K06-K14
1505	Sudden infant death syndrome	R95	D013398	Sudden Infant Death
